# Supplementary material for: Target-independent high-throughput sequencing methods provide evidence that already known human viral pathogens play a main role in respiratory infections with unexplained etiology
Source: Emerg Microbes Infect. 2019 Jul 23;8(1):1054–65. doi: 10.1080/22221751.2019.1640587 (PMC6691886; doi:10.1080/22221751.2019.1640587)
Supplement: Supplemental Material [file TEMI_A_1640587_SM9193.zip]

Archive with 2 entries (2 files):
- For_Production_Sumplemmentary_Methods_Perez_Sautu.docx
- For_Production_Supplementary_Table_1_Perez_Sautu.docx
